# Supplementary material for: The plasmid-borne hipBA operon of Klebsiella michiganensis encodes a potent plasmid stabilization system
Source: J Appl Microbiol. 2024 Sep 20;135(10):lxae246. doi: 10.1093/jambio/lxae246 (PMC11487325; doi:10.1093/jambio/lxae246)
Supplement: lxae246_Supplemental_Files [file lxae246_supplemental_files.zip]

Archive with 12 entries (12 files):
- Supplementary Figure 1.tif
- Supplementary Figure 2.tif
- Supplementary Figure 3.tif
- Supplementary Figure 4.tif
- Supplementary Figure 5.tif
- Supplementary Table 1.docx
- Supplementary Table 2.docx
- Supplementary Table 3.docx
- Supplementary Table 4.docx
- Supplementary Table 5.docx
- Supplementary Table 6.docx
- Supplementary Table 7.docx
